# Supplementary material for: The difference in light intensities during culture affects the production of health-beneficial metabolites in a diatom used in producing aquaculture feed
Source: Sci Rep. 2026 Jan 31;16:6817. doi: 10.1038/s41598-026-37956-3 (PMC12916786; doi:10.1038/s41598-026-37956-3)
Supplement: Supplementary file 1 — Supplementary Material 1 [file 41598_2026_37956_MOESM1_ESM.xlsx]

## Sheet: Table S1
Table S1. List of water-soluble compounds detected in this study. The table presents their relative and absolute abundances on days 3, 7, and 9.
Compounds	Relative abundance						Absolute abundances (pmol/108 cells)
	NL			HL			NL			HL
	Day 3	Day 7	Day 9	Day 3	Day 7	Day 9	Day 3	Day 7	Day 9	Day 3	Day 7	Day 9
1,3-Diaminopropane	N.D.	0.00571573	0.0153975	N.D.	0.00773869	0.0187711	-	-	-	-	-	-
1-Methyl-2-pyrrolidone	N.D.	0.129718	N.D.	N.D.	N.D.	N.D.	-	-	-	-	-	-
1-Methyl-4-imidazoleacetic acid	0.0117612	0.0136769	0.00885296	0.0105064	0.0119558	0.0106355	-	-	-	-	-	-
1-Methyladenine	0.0540041	0.0329321	0.0318651	0.0894914	0.0473283	0.0367539	-	-	-	-	-	-
1-Methyladenosine	0.0170112	0.0232347	0.0223127	0.0108132	0.0222364	0.0252154	-	-	-	-	-	-
1-Methylhistidine 3-Methylhistidine	0.0964961	0.217351	0.260567	0.125326	0.310102	0.322822	-	-	-	-	-	-
11-Aminoundecanoic acid	0.192679	0.209017	0.164415	0.259908	0.19798	0.172472	-	-	-	-	-	-
2'-Deoxyadenosine 5'-Deoxyadenosine	N.D.	0.00666641	0.0323582	N.D.	0.00461429	0.0349385	-	-	-	-	-	-
2'-Deoxycytidine	N.D.	0.00414771	0.0477903	N.D.	0.00466224	0.0605645	-	-	-	-	-	-
2'-Deoxyguanosine	N.D.	0.00389722	0.0192083	N.D.	N.D.	0.0175866	-	-	-	-	-	-
2,6-Dihydroxybenzoic acid	0.0062793	0.00524815	N.D.	0.00360159	0.00167255	0.0010605	-	-	-	-	-	-
2-Amino-2-methyl-1-propanol	N.D.	0.0320696	0.0394937	N.D.	0.023118	0.0324288	-	-	-	-	-	-
2-Aminoadipic acid O-Acetylhomoserine	N.D.	N.D.	0.050924	N.D.	N.D.	0.0798731	-	-	-	-	-	-
2-Aminoisobutyric acid 2-Aminobutyric acid	0.79894	0.518153	0.593175	0.343102	0.950475	1.7395	-	-	-	-	-	-
2-Deoxyribonic acid	N.D.	0.0026671	0.00354341	N.D.	0.00208925	0.00348241	-	-	-	-	-	-
2-Isopropylmalic acid 3-Isopropylmalic acid	0.0119387	N.D.	0.0028885	0.00378044	0.00364998	0.00714605	-	-	-	-	-	-
2-Methylcholine	0.0174228	0.0428758	0.065476	0.0182901	0.0314397	0.0684436	-	-	-	-	-	-
2-Oxoglutaric acid	0.0243325	0.0437481	0.0532306	0.0261271	0.0488693	0.0116482	92.3844	166.1	202.103	99.1978	185.544	44.2251
3,4-Dihydroxyphenylglycol	N.D.	0.00816342	N.D.	N.D.	N.D.	N.D.	-	-	-	-	-	-
3-Amino-2-piperidone	0.00685488	0.00745686	0.00601169	0.00617419	0.0064755	0.00670873	-	-	-	-	-	-
3-Deoxy-D-manno-2-octulosonic acid	N.D.	0.00428003	N.D.	N.D.	0.00282879	0.00192477	-	-	-	-	-	-
3-Methoxytyrosine 3-(3,4-Dihydroxyphenyl)-2-methylalanine	0.00346681	N.D.	N.D.	N.D.	N.D.	N.D.	-	-	-	-	-	-
3-Methylcytidine 2'-O-Methylcytidine	N.D.	N.D.	0.0036844	N.D.	N.D.	0.00539048	-	-	-	-	-	-
3-Phenylpropionic acid	0.0410889	0.0348082	0.0288415	0.032671	0.0388324	0.0281053	-	-	-	-	-	-
3-Phosphoglyceric acid	0.0480916	0.0226616	0.0255638	0.0253704	0.0191445	0.0241197	220.794	104.042	117.367	116.479	87.8946	110.736
3-Sulfopropanediol	84.3155	132.414	139.397	57.5309	117.262	145.933	-	-	-	-	-	-
4-Guanidinobutyric acid	0.00411084	0.00994081	0.00522075	N.D.	N.D.	0.0105721	-	-	-	-	-	-
4-Hydroxyphenethyl alcohol_-H2O	0.0183898	N.D.	0.0298522	N.D.	0.031875	N.D.	-	-	-	-	-	-
4-Methyl-5-thiazoleethanol	N.D.	0.00379983	N.D.	N.D.	N.D.	0.00317884	-	-	-	-	-	-
4-Oxopyrrolidine-2-carboxylic acid	6.33833	5.5629	5.31336	4.2762	4.9241	5.93889	-	-	-	-	-	-
5'-Deoxy-5'-methylthioadenosine	0.0581067	0.0505951	0.0485197	0.0201148	0.0390935	0.0540648	-	-	-	-	-	-
5-Amino-3,4-dihydro-2H-pyrrole-2-carboxylic acid	0.021994	0.0368358	0.0367988	0.0174361	0.0356261	0.0437226	-	-	-	-	-	-
5-Amino-4-oxovaleric acid	0.0192304	0.0148497	0.0191509	N.D.	0.0175427	0.0219827	-	-	-	-	-	-
5-Hydroxylysine	N.D.	N.D.	0.00632157	N.D.	N.D.	0.00441829	-	-	-	-	-	-
5-Oxoproline	0.521038	0.237929	0.318633	0.409114	0.228229	0.468531	-	-	-	-	-	-
6,8-Thioctic acid	0.00742838	0.00939272	N.D.	0.00519575	0.00868114	0.00820822	-	-	-	-	-	-
6-Phosphogluconic acid	N.D.	0.00434558	0.005383	0.00342493	N.D.	0.00529574	N.D.	7.1123	8.81022	5.60548	N.D.	8.6674
7-Amino-4-hydroxy-2-naphthalenesulfonic acid	N.D.	0.00233852	0.00238464	0.00394419	N.D.	N.D.	-	-	-	-	-	-
7-Methylguanine	0.00398357	0.00426012	0.00368916	0.00336643	0.00405731	0.00318131	-	-	-	-	-	-
Acetyl CoA_divalent	0.0449413	0.0325223	0.0224858	0.0172791	0.0243524	0.0269338	27.4386	19.8563	13.7286	10.5496	14.8682	16.4443
Acetylcholine	0.329159	1.94279	2.37411	0.385296	1.20388	1.98413	-	-	-	-	-	-
Acetylpyrazine	0.0200189	0.0153225	0.0154214	0.0188731	0.0173028	0.0131894	-	-	-	-	-	-
Adenine	0.0443297	0.033728	0.0292997	0.0171518	0.0309778	0.0337704	22.5271	17.1396	14.8892	8.71605	15.742	17.1611
Adenosine	0.145939	0.938478	1.49482	0.230671	0.322142	2.0649	49.1269	315.916	503.194	77.6498	108.441	695.1
Adenosine 5'-phosphosulfate	N.D.	0.00749234	0.0198874	N.D.	0.00530783	0.0206491	-	-	-	-	-	-
ADMA	0.0713669	0.138153	0.165575	0.0833414	0.163718	0.189282	-	-	-	-	-	-
ADP	0.206832	0.420049	0.494891	0.104397	0.242206	0.579371	292.625	594.284	700.171	147.701	342.672	819.692
ADP-ribose	0.00854136	0.00433715	0.00177864	0.00602073	0.0063211	0.00334379	-	-	-	-	-	-
Ala	11.3097	17.2885	18.645	8.42023	16.03	24.9452	14323.6	21895.6	23613.7	10664.1	20301.7	31592.8
Ala-Ala	0.0257651	0.0310857	0.0290875	0.0409765	0.0534326	0.051619	-	-	-	-	-	-
Ala-Hyp	0.00889404	0.00726166	0.00622937	0.00328058	0.0067742	0.00667431	-	-	-	-	-	-
Allantoic acid	0.0043804	0.0084612	0.00281447	N.D.	0.0033092	0.00262559	-	-	-	-	-	-
Allantoin	0.383119	0.129173	0.148599	0.57645	0.162986	0.215287	-	-	-	-	-	-
AMP	0.367629	0.810907	0.638733	0.178078	0.591121	0.789269	436.583	963.002	758.535	211.479	701.993	937.306
Arabinonic acid-1	N.D.	0.00417954	0.00496485	N.D.	0.00381243	0.00425842	-	-	-	-	-	-
Arabinonic acid-2	0.0369446	0.0239374	0.0180154	0.0281558	0.0370946	0.033978	-	-	-	-	-	-
Arabinosylhypoxanthine	0.0281113	N.D.	N.D.	N.D.	N.D.	N.D.	-	-	-	-	-	-
Arg	21.1342	8.64738	9.89423	21.2892	14.9587	11.2467	9356.27	3828.25	4380.25	9424.88	6622.34	4978.98
Arg-Glu	0.0698481	0.0505308	0.0523434	0.0650733	0.0736977	0.0681238	-	-	-	-	-	-
Argininosuccinic acid	0.0207501	0.0711845	0.0759886	0.0119537	0.0448839	0.0844327	-	-	-	-	-	-
Ascorbate 2-phosphate	0.0734994	0.0530874	0.0254598	0.0309872	0.02788	0.0369909	-	-	-	-	-	-
Ascorbate 2-sulfate	0.0385786	0.0852393	0.0916072	0.0556538	0.109269	0.138081	-	-	-	-	-	-
Asn	27.8029	25.5496	23.3373	24.9729	22.8534	24.271	20963.2	19264.3	17596.2	18829.4	17231.3	18300.2
Asp	31.4471	25.6775	24.9928	25.7076	28.1278	32.9719	24346.8	19879.9	19349.8	19903.3	21777	25527.4
ATP	0.355354	0.441471	0.485344	0.163209	0.217067	0.341265	556.398	691.235	759.931	255.545	339.873	534.337
Betaine	1.441	1.333	0.781223	1.17146	1.08021	0.832778	473.168	437.703	256.522	384.661	354.699	273.451
Betaine aldehyde_+H2O	0.00708407	0.0200065	0.0260132	0.00541316	0.0231384	0.0244758	2.83779	8.01436	10.4206	2.16845	9.26895	9.80472
Butyrylcarnitine	N.D.	N.D.	0.153932	N.D.	0.179946	0.308376	-	-	-	-	-	-
Carnitine	3.47923	9.82914	10.3226	3.01803	7.73082	10.1849	-	-	-	-	-	-
CDP	0.00217223	0.0103914	0.016439	N.D.	0.00543088	0.0166303	3.08793	14.7719	23.3688	N.D.	7.72026	23.6408
CDP-choline	0.00213828	N.D.	N.D.	N.D.	N.D.	N.D.	-	-	-	-	-	-
Choline	67.4733	150.335	127.343	87.7333	147.338	150.849	24344.2	54240.5	45945	31654	53159.4	54426
cis-Aconitic acid	0.0514898	0.058006	0.049162	0.0529142	N.D.	0.0426872	56.016	63.1051	53.4836	57.5657	N.D.	46.4397
Citric acid	2.68415	3.04053	3.87786	2.1728	3.02643	6.1864	5048.04	5718.28	7293.04	4086.35	5691.77	11634.7
Citrulline	0.0623009	0.118966	0.135651	0.0638562	0.0753218	0.182664	29.3507	56.0464	63.907	30.0835	35.4851	86.0552
CMP	0.0161252	0.023813	0.0252645	0.00526511	0.0142622	0.0253483	32.3239	47.7345	50.6441	10.5542	28.5893	50.812
Creatine	N.D.	0.00617364	N.D.	0.00771253	0.00854802	0.0914667	N.D.	2.44781	N.D.	3.05798	3.38924	36.2661
Creatinine	N.D.	0.00533367	N.D.	0.00484563	0.00843642	0.0474641	N.D.	2.67637	N.D.	2.43148	4.23329	23.8169
Crotonic acid betaine	N.D.	0.0464535	0.0597745	N.D.	0.0416539	0.0619786	-	-	-	-	-	-
CTP	0.00505899	0.0100211	0.0125701	N.D.	0.00444765	0.00653749	10.4644	20.7284	26.0009	N.D.	9.19982	13.5226
Cyclohexylamine	0.710662	0.52485	0.512975	0.645922	0.542795	0.588563	-	-	-	-	-	-
Cystathionine	1.02006	0.267188	0.25502	0.3029	0.231796	0.307121	-	-	-	-	-	-
Cysteic acid	0.657761	0.613091	0.702621	0.415409	0.495976	0.833989	-	-	-	-	-	-
Cysteine glutathione disulfide	0.481568	0.255442	0.38366	0.265646	0.305586	0.535353	-	-	-	-	-	-
Cysteinesulfinic acid	0.00385293	N.D.	N.D.	N.D.	0.00167459	N.D.	-	-	-	-	-	-
Cystine	0.26908	0.113966	0.140103	0.157238	0.157756	0.182259	-	-	-	-	-	-
Cytidine	0.0223749	0.0939298	0.127794	0.029887	0.053362	0.140129	11.4736	48.1661	65.5311	15.3257	27.3634	71.8566
Decanoic acid	0.0757985	0.0830889	0.0705701	0.0817331	0.0900007	0.106076	-	-	-	-	-	-
Diethanolamine	1.11524	1.37707	0.865733	1.58194	1.33587	1.30479	-	-	-	-	-	-
Dihydrouracil	0.0359081	N.D.	0.00156842	0.0309853	N.D.	0.0111823	-	-	-	-	-	-
Dihydroxyacetone phosphate	0.0178034	0.0138221	0.0131206	0.0292842	0.0171838	0.0154582	136.046	105.622	100.262	223.778	131.311	118.125
Diisopropanolamine	N.D.	0.0087526	0.0063944	0.00694338	0.00846288	0.00821015	-	-	-	-	-	-
dTDP-glucose	0.0075193	0.00569562	0.00610188	0.00491026	0.00509447	0.00545336	-	-	-	-	-	-
Ethanolamine	0.105813	0.0787878	0.0641435	0.0935785	0.112663	0.0823261	-	-	-	-	-	-
Ethanolamine phosphate	0.00368983	N.D.	N.D.	N.D.	N.D.	N.D.	-	-	-	-	-	-
Ethylacetimidate	0.0760732	0.144947	0.151215	0.083014	0.173215	0.167776	-	-	-	-	-	-
FAD_divalent	0.0110428	0.0187127	0.0211874	0.012053	0.0221101	0.0217675	-	-	-	-	-	-
FMN	N.D.	N.D.	0.00266603	N.D.	N.D.	0.0029373	-	-	-	-	-	-
Fructose 1,6-diphosphate	0.00671608	0.00401755	0.00262016	N.D.	0.00314627	0.00167258	9.82528	5.87747	3.83316	N.D.	4.60283	2.44689
Fructose 6-phosphate	0.155803	0.339355	0.299197	0.134401	0.218048	0.323506	344.327	749.981	661.231	297.029	481.891	714.954
Galacturonic acid Glucuronic acid	0.0128521	0.00942187	0.010844	0.0223788	0.0101029	0.0187123	-	-	-	-	-	-
GDP	0.0137501	0.0398461	0.0368223	0.00657504	0.0223736	0.0425996	17.9858	52.1207	48.1654	8.60048	29.2658	55.7225
GDP-fucose ADP-glucose	0.0173761	0.024619	0.0206081	0.0129452	0.0193519	0.0220488	-	-	-	-	-	-
GDP-mannose GDP-glucose	0.141329	0.147078	0.155682	0.0991443	0.127723	0.161915	-	-	-	-	-	-
Gln	36.0987	19.9284	27.3317	29.8218	28.013	38.6514	22510.9	12427.2	17043.8	18596.6	17468.7	24102.7
Glu	197.682	171.479	159.98	130.916	148.244	178.871	127556	110648	103228	84474.5	95655.8	115418
Glu-Glu	0.118037	0.0910271	0.0898483	0.0759542	0.0927827	0.103938	-	-	-	-	-	-
Gluconic acid	1.22656	1.11524	1.17467	2.5266	1.43013	1.85231	3152.05	2865.99	3018.71	6492.96	3675.2	4760.14
Glucose 1-phosphate	0.110608	0.160845	0.145837	0.124853	0.102331	0.170657	181.92	264.546	239.863	205.349	168.306	280.684
Glucose 6-phosphate	0.528881	0.810184	0.718302	0.406821	0.561795	0.763184	1055.78	1617.32	1433.91	812.113	1121.48	1523.5
Glucurone	N.D.	0.126393	N.D.	N.D.	N.D.	N.D.	-	-	-	-	-	-
Glutathione (GSH)	0.0188331	0.0448777	0.0782297	0.0184496	0.0559045	0.0456108	7.56565	18.0283	31.4264	7.41155	22.4579	18.3228
Glutathione (GSSG)_divalent	13.6591	17.4237	16.9035	10.2217	15.053	21.2507	2810.75	3585.43	3478.37	2103.41	3097.59	4372.93
Gly	0.734554	0.703611	0.735017	0.533351	0.706102	0.86991	2557.67	2449.92	2559.28	1857.09	2458.6	3028.97
Gly-Asp	0.732319	0.568087	0.630811	0.453518	0.513176	0.781874	-	-	-	-	-	-
Gly-Gly	0.0565006	0.0593534	0.0624609	0.0412748	0.0507842	0.0680822	-	-	-	-	-	-
Gly-Gly-Gly	N.D.	N.D.	0.00226971	N.D.	0.0030712	0.00236104	-	-	-	-	-	-
Gly-Leu	0.0908627	0.0976296	0.0845281	0.0990986	0.133408	0.12901	-	-	-	-	-	-
Glyceric acid	0.0601041	0.0410042	0.034224	0.0444105	0.0398929	0.0489197	-	-	-	-	-	-
Glycerol	47.8942	41.4064	31.4435	51.3126	54.5464	37.1424	-	-	-	-	-	-
Glycerol 2-phosphate	0.0119724	0.0087473	0.00353963	N.D.	0.00801323	0.00259183	-	-	-	-	-	-
Glycerol 3-phosphate	0.134032	0.177467	0.171147	0.074807	0.115433	0.172461	552.824	731.973	705.907	308.546	476.11	711.329
Glycerophosphocholine	2.73206	0.0208809	N.D.	0.830727	0.0412245	N.D.	-	-	-	-	-	-
Glycerophosphorylethanolamine	0.110512	N.D.	N.D.	0.0385042	N.D.	N.D.	-	-	-	-	-	-
GMP	0.013013	0.0476728	0.0514207	0.0102364	0.0276353	0.0587525	21.7568	79.7056	85.9718	17.1145	46.2042	98.2301
GTP	0.0207001	0.0295796	0.0283313	0.00973624	0.0108508	0.0177871	52.5679	75.1174	71.9472	24.7252	27.5555	45.1702
Guanine	N.D.	N.D.	0.00284684	N.D.	N.D.	N.D.	N.D.	N.D.	1.58768	N.D.	N.D.	N.D.
Guanosine	0.0353053	0.155134	0.281984	0.0626247	0.10185	0.336616	15.291	67.1895	122.129	27.1232	44.112	145.791
H-Asp(Gly-OH)-OH	0.015714	0.0252126	0.0328896	0.0100316	0.0190205	0.0370674	-	-	-	-	-	-
Hexanoic acid 4-Methylpentanoic acid	0.0677883	N.D.	N.D.	N.D.	N.D.	0.0463696	-	-	-	-	-	-
His	2.22571	1.65056	2.40888	1.94261	2.31298	2.88298	1017.2	754.339	1100.91	887.815	1057.08	1317.58
His-Glu	0.0240217	0.0172422	0.0149017	0.0185214	0.0182225	0.0135852	-	-	-	-	-	-
Homocitrulline	0.0032873	0.0275578	0.0298717	0.00382581	0.0266352	0.0266849	-	-	-	-	-	-
Homocysteic acid	0.00657793	0.0120877	0.010397	0.0076055	0.0108999	0.0103554	-	-	-	-	-	-
Homoserine	0.154382	0.0932089	0.0605972	0.0743599	0.117323	0.108293	98.9998	59.7715	38.8588	47.6844	75.2354	69.4443
Hydroxyproline	0.17495	0.0855334	0.118264	0.0572371	0.0539943	0.139428	103.676	50.6875	70.0837	33.919	31.9973	82.6257
Hypoxanthine	N.D.	0.00692961	0.00832614	N.D.	N.D.	0.0108225	N.D.	4.30887	5.17724	N.D.	N.D.	6.72948
Ile	12.1607	5.6327	8.65301	7.88876	6.98118	11.9389	3220.14	1491.53	2291.31	2088.94	1848.61	3161.42
Imidazole-4-methanol	N.D.	0.00205382	0.00614645	N.D.	0.00515541	0.00859222	-	-	-	-	-	-
IMP	N.D.	0.00587805	0.00736087	N.D.	N.D.	0.00794915	N.D.	13.2882	16.6404	N.D.	N.D.	17.9703
Inosine	0.0132784	0.0279103	0.0261088	0.00954175	0.0268312	0.052706	7.17635	15.0842	14.1106	5.15685	14.5009	28.4851
Isatin	0.00339294	0.0155851	0.00924803	0.00377522	0.00618135	0.0177376	-	-	-	-	-	-
Isethionic acid	N.D.	0.00323318	0.00331087	N.D.	0.00248311	0.00275276	-	-	-	-	-	-
Isocitric acid	N.D.	0.104866	0.169319	N.D.	N.D.	0.0760338	N.D.	167.731	270.822	N.D.	N.D.	121.614
Isonicotinamide Nicotinamide	0.0434834	0.0220509	0.0137015	0.023306	0.0253785	0.0149985	-	-	-	-	-	-
Isopropanolamine	N.D.	0.0511446	0.056211	N.D.	0.0615689	0.0827348	-	-	-	-	-	-
Lactic acid	0.369352	0.386064	0.254327	0.326027	0.422344	0.240536	2885.12	3015.67	1986.63	2546.7	3299.07	1878.9
Lauric acid	0.557999	0.338452	0.357111	0.491426	0.524304	0.402447	-	-	-	-	-	-
Leu	27.0305	7.48584	10.2304	12.0913	8.44091	15.1166	6483	1795.41	2453.67	2899.97	2024.47	3625.56
Lys	11.7186	9.75964	12.872	8.64272	11.7337	13.5747	7560.62	6296.73	8304.79	5576.12	7570.33	8758.15
Malic acid	0.338396	1.01509	1.13456	0.252738	0.597487	1.64161	612.396	1837	2053.21	457.381	1081.27	2970.83
Maltobionic acid	0.0034198	0.00734866	0.00587623	N.D.	0.00367854	0.00449049	-	-	-	-	-	-
Met	1.28498	0.46902	0.613218	0.703767	0.621223	0.850718	583.113	212.837	278.273	319.363	281.905	386.048
Methionine sulfoxide	0.340925	0.257695	0.275213	0.203819	0.340524	0.390862	-	-	-	-	-	-
Mevalolactone	26.3922	25.1304	22.4832	22.7353	26.2977	28.0498	-	-	-	-	-	-
Morpholine	0.127628	0.191005	0.148784	0.178735	0.142081	0.201643	-	-	-	-	-	-
Mucic acid	2.82784	1.13433	0.594061	2.11146	1.49794	0.781364	-	-	-	-	-	-
myo-Inositol 2-phosphate	0.0174	0.0150678	0.00635038	N.D.	0.00277064	0.0115072	-	-	-	-	-	-
myo-Inositol 3-phosphate myo-Inositol 1-phosphate	0.0208337	0.0131002	0.00666146	0.0170171	0.00212244	0.0106574	-	-	-	-	-	-
Myristic acid	0.186189	0.133226	0.199931	0.170087	0.223061	0.89201	-	-	-	-	-	-
Myristoleic acid	0.00867478	0.00599654	0.00781647	0.00818272	0.0113185	0.0205123	-	-	-	-	-	-
N-Acetylaspartylglutamic acid	N.D.	N.D.	0.00194504	0.00533678	0.0052026	0.00377058	-	-	-	-	-	-
N-Acetylgalactosamine N-Acetylglucosamine N-Acetylmannosamine	0.204656	0.214995	0.143772	0.1388	0.204098	0.140024	-	-	-	-	-	-
N-Acetylglucosamine 1-phosphate	0.0250355	0.0248804	0.0235977	0.0235878	0.0213918	0.0280229	-	-	-	-	-	-
N-Acetylglucosamine 6-phosphate	0.00270883	0.00417453	0.00266418	0.00132572	0.00279705	N.D.	-	-	-	-	-	-
N-Acetylglutamic acid	N.D.	N.D.	0.00242261	N.D.	0.00361882	0.00692295	-	-	-	-	-	-
N-Acetylornithine	0.0255988	0.023217	0.0314384	0.0220563	0.0190669	0.043625	-	-	-	-	-	-
N-Acetylputrescine	0.0208302	0.0753366	0.116618	0.0410652	0.128534	0.193172	-	-	-	-	-	-
N-Acetylserine	0.0859183	0.0818746	0.0630691	0.0807172	0.0770213	0.130339	-	-	-	-	-	-
N-Acetylthreonine	0.0705717	0.0103003	0.00829008	0.026562	0.0206595	0.0191085	-	-	-	-	-	-
N-Acetyltyrosine	0.00488993	0.00964993	0.00537213	0.00991433	0.00781995	0.0062735	-	-	-	-	-	-
N-Acetylvaline Isovalerylglycine N-Valerylglycine 2-Methylbutyrylglycine	0.0152485	0.00433013	0.00235713	0.00671183	N.D.	0.00427407	-	-	-	-	-	-
N-Carbamoylaspartic acid	N.D.	0.00491289	0.00480025	N.D.	0.00467369	0.00480374	-	-	-	-	-	-
N-Lactoylethanolamine	0.0587145	0.0690887	N.D.	N.D.	0.105025	0.0749658	-	-	-	-	-	-
N-Methylputrescine Cadaverine	0.0109849	0.0593606	0.0943771	0.0087793	0.0690915	0.174737	-	-	-	-	-	-
N-Methyltryptamine	N.D.	0.00378354	0.0216628	N.D.	N.D.	0.00359445	-	-	-	-	-	-
N1,N8-Diacetylspermidine	N.D.	0.00401219	0.0218439	N.D.	0.0137936	0.0466547	-	-	-	-	-	-
N1-Acetylspermidine	0.0176448	0.0938203	0.176081	0.0297274	0.129888	0.299363	-	-	-	-	-	-
N5-Ethylglutamine	0.0552524	0.0370759	0.0357201	0.0509956	0.0386238	0.0553368	-	-	-	-	-	-
N6,N6,N6-Trimethyllysine	0.053258	0.128916	0.166443	0.0441328	0.104189	0.175708	-	-	-	-	-	-
N6,N6-Dimethyllysine	0.126308	0.185947	0.294875	0.130719	0.152716	0.245007	-	-	-	-	-	-
N6-Acetyllysine	0.0223744	0.0223169	0.0178069	0.0210292	0.0289032	0.0242752	-	-	-	-	-	-
N6-Formyllysine	N.D.	0.0072509	N.D.	0.00827066	0.00518183	0.00802421	-	-	-	-	-	-
N6-Methyl-2'-deoxyadenosine	N.D.	0.0345018	0.0325658	0.0290148	0.048047	0.0372892	-	-	-	-	-	-
N6-Methyllysine	0.245031	0.38542	0.516666	0.219618	0.361603	0.393181	-	-	-	-	-	-
N8-Acetylspermidine	0.0105484	0.0494019	0.165741	0.0178288	0.0776426	0.303028	-	-	-	-	-	-
NAD+	0.710058	0.671297	0.578147	0.6676	0.750107	0.710562	1728.7	1634.33	1407.55	1625.33	1826.2	1729.93
NADH	0.00935002	0.00626449	0.0066078	0.00747893	0.00836556	0.00806787	-	-	-	-	-	-
NADP+	0.0203025	0.0329359	0.032408	0.00920145	0.0170885	0.0257166	40.7729	66.1442	65.0839	18.479	34.3184	51.6459
NADPH_divalent	0.0108296	0.0284059	0.0268828	0.00684274	0.0281012	0.0224839	-	-	-	-	-	-
NMN	N.D.	0.0296422	0.0625067	N.D.	0.0135264	0.0955805	-	-	-	-	-	-
Norspermidine	0.368702	0.228095	0.287397	0.264188	0.179636	0.270083	-	-	-	-	-	-
Nα-Succinylarginine	0.0153774	0.0146122	0.0138909	0.0364711	0.0425899	0.0210596	-	-	-	-	-	-
Nω-Methylarginine	N.D.	N.D.	0.002221	0.00352604	0.00175904	N.D.	-	-	-	-	-	-
O-Acetylcarnitine	7.22731	12.1015	14.3468	7.94858	12.4727	16.8095	-	-	-	-	-	-
o-Hydroxybenzoic acid	N.D.	0.0107819	0.00616732	0.0075157	N.D.	0.00721496	-	-	-	-	-	-
Octanoic acid	0.0438107	0.038515	0.0418514	0.0420166	0.044958	0.0429362	-	-	-	-	-	-
Ophthalmic acid	0.00350698	0.0115176	0.00875805	0.00341066	0.0315975	0.0416203	-	-	-	-	-	-
Ornithine	0.33051	0.726395	0.773184	0.222178	0.395757	1.04133	232.295	510.538	543.422	156.155	278.153	731.884
p-Hydroxyphenylacetylglycine	N.D.	0.00332029	0.00276026	0.00311129	0.00293229	0.0040579	-	-	-	-	-	-
p-Toluic acid o-Toluic acid m-Toluic acid	0.0249634	0.0199262	0.0123509	0.0217837	0.0168163	0.0187891	-	-	-	-	-	-
Pantothenic acid	N.D.	0.00386455	N.D.	N.D.	N.D.	N.D.	-	-	-	-	-	-
Pelargonic acid	0.135645	0.117536	0.0964507	0.098886	0.125404	0.107968	-	-	-	-	-	-
Penicillamine	0.0214238	0.00842215	0.0109238	0.00832446	0.0129517	0.0187242	-	-	-	-	-	-
Phe	7.11546	3.53078	4.00534	4.89566	4.26666	5.40013	1801.03	893.694	1013.81	1239.17	1079.96	1366.86
Phloroglucinol	1.00298	1.24487	1.25781	0.926585	1.16625	1.35375	-	-	-	-	-	-
Phosphoenolpyruvic acid	0.0107127	0.0044807	0.00712363	N.D.	0.00410195	0.00355649	46.2224	19.3329	30.7364	N.D.	17.6987	15.3452
Phosphorylcholine	1.0641	0.127218	0.0886357	0.393351	0.191163	0.21589	-	-	-	-	-	-
Pipecolic acid	1.98555	0.505554	0.662371	1.97879	0.718391	0.870947	-	-	-	-	-	-
Piperidine	0.0274392	0.0218654	0.0220181	0.0238233	0.0222012	0.0272489	-	-	-	-	-	-
Pro	41.0248	14.1853	15.0815	17.1291	15.2493	19.4163	15292.6	5287.77	5621.83	6385.11	5684.4	7237.7
Propionylcarnitine	0.143204	0.205328	0.192137	N.D.	0.167902	0.217331	-	-	-	-	-	-
Prostaglandin E2	0.00473574	0.00496455	0.00742458	0.00645316	0.00714757	0.0171439	-	-	-	-	-	-
Pterin	0.00728198	0.016028	0.010599	0.00699296	0.0171451	0.00643067	-	-	-	-	-	-
Putrescine	0.0210421	0.0417549	0.054545	0.0221995	0.0684817	0.132478	52.4797	104.138	136.037	55.3662	170.796	330.405
Pyridoxamine	0.00402914	0.00875202	0.0119125	0.00527141	0.00354729	0.0119742	-	-	-	-	-	-
Pyridoxamine 5'-phosphate	0.00489263	0.0104656	0.0145841	0.00678518	0.00896118	0.0128217	-	-	-	-	-	-
Pyroglutamine	0.00551619	0.00249728	0.00459743	N.D.	N.D.	N.D.	-	-	-	-	-	-
Retinoic acid	0.0116339	0.0092353	0.00392136	0.0169393	0.0131099	0.0110336	-	-	-	-	-	-
Ribavirin	0.00501179	0.00468373	0.00240123	N.D.	N.D.	N.D.	-	-	-	-	-	-
Ribose 5-phosphate	0.0113353	0.0211496	0.0180243	0.0167884	0.0176464	0.0196085	30.2458	56.4333	48.0941	44.7963	47.0857	52.321
Ribulose 5-phosphate	0.0148036	0.0125787	0.00997547	0.0133602	0.0133504	0.0142014	57.3338	48.7167	38.6345	51.7435	51.7054	55.0013
S-Adenosylhomocysteine	0.00961817	0.0187849	0.0151374	0.00765671	0.0198809	0.0246731	-	-	-	-	-	-
S-Adenosylmethionine	0.613772	0.697121	0.86123	0.315847	0.563261	1.04354	343.813	390.501	482.429	176.926	315.518	584.553
S-Methylcysteine	0.00263561	N.D.	N.D.	N.D.	N.D.	0.00320578	-	-	-	-	-	-
S-Methylglutathione	N.D.	0.00781008	0.00651853	N.D.	0.00700191	0.00714352	-	-	-	-	-	-
SDMA	0.113435	0.308201	0.385377	0.120435	0.319071	0.442015	-	-	-	-	-	-
Sedoheptulose 7-phosphate	0.428557	0.568974	0.365637	0.267883	0.288806	0.337417	595.104	790.091	507.732	371.989	401.042	468.545
Ser	6.59601	5.58039	5.17545	5.22917	6.74132	6.99911	7263.96	6145.49	5699.55	5758.71	7423.98	7707.88
Ser-Glu	0.147882	0.161022	0.174383	0.0943431	0.146588	0.19446	-	-	-	-	-	-
Spermidine	0.220483	0.243825	0.596285	0.150556	0.155199	0.558047	124.915	138.139	337.826	85.2978	87.928	316.163
Spermine	N.D.	0.0138959	0.00701689	0.0100599	0.013944	0.0178724	N.D.	20.713	10.4593	14.9952	20.7847	26.6404
Succinic acid	0.401057	1.05393	1.18081	0.258915	0.671235	1.15937	1590.97	4180.88	4684.17	1027.1	2662.74	4599.14
Succinyladenosine	N.D.	N.D.	0.0103729	N.D.	N.D.	0.0203264	-	-	-	-	-	-
Sulfotyrosine	0.0204691	0.0161002	0.0166235	0.0201171	0.0204809	0.0217887	-	-	-	-	-	-
Terephthalic acid	0.0592747	0.0506112	0.0403401	0.0580861	N.D.	0.0408531	-	-	-	-	-	-
Thiamine	0.768865	2.36504	2.18763	1.05555	2.13378	2.23533	-	-	-	-	-	-
Thiaproline	0.0200737	0.0177323	0.0365174	0.0199517	0.0164001	0.0610495	-	-	-	-	-	-
Thr	6.92037	4.09902	4.47398	5.92663	5.09688	5.63247	4805.33	2846.26	3106.62	4115.3	3539.15	3911.05
Thr-Asp	0.0140987	0.0137091	0.0145501	0.00741963	0.00934306	0.0106054	-	-	-	-	-	-
Threonic acid	4.07487	2.90842	1.87786	3.88278	3.21897	2.78198	-	-	-	-	-	-
Thymidine	N.D.	N.D.	0.0047977	N.D.	N.D.	N.D.	N.D.	N.D.	4.80875	N.D.	N.D.	N.D.
Triethanolamine	0.041332	0.116303	0.123728	0.0587194	0.0500611	0.0714896	-	-	-	-	-	-
Tropine	0.00815564	0.0112114	0.0082315	0.0122739	0.012808	0.0110639	-	-	-	-	-	-
Trp	1.05769	0.457681	0.659773	0.896301	0.559537	0.928644	387.716	167.772	241.853	328.557	205.109	340.413
Tyr	4.09424	1.41314	1.52413	3.99803	1.78887	2.40759	1896.55	654.599	706.016	1851.98	828.648	1115.25
Tyr-Arg_divalent	0.00397512	0.00417499	N.D.	0.00291119	0.00296812	0.0047917	-	-	-	-	-	-
Tyr-Glu	N.D.	0.00339729	0.00378359	N.D.	0.00442864	0.00600161	-	-	-	-	-	-
Tyrosine methyl ester	0.00384994	N.D.	0.00221869	0.00431902	0.00410565	0.00316248	-	-	-	-	-	-
UDP	0.0156783	0.041055	0.0466688	0.0108989	0.0298552	0.0586904	24.1655	63.2795	71.9323	16.7989	46.0169	90.4617
UDP-galactose UDP-glucose	0.115783	0.246004	0.367491	0.3476	0.550243	0.327309	-	-	-	-	-	-
UDP-glucuronic acid	0.015832	0.0371244	0.0373897	0.0284362	0.0600139	0.0348687	-	-	-	-	-	-
UDP-N-acetylglucosamine UDP-N-acetylgalactosamine	0.151816	0.126988	0.116631	0.128675	0.122382	0.131984	-	-	-	-	-	-
UMP	0.999171	0.795796	0.531917	0.513367	0.37015	0.754734	1419.42	1130.51	755.642	729.29	525.835	1072.18
Undecanoic acid	0.0135765	0.0116443	0.00973069	0.0106884	0.0126216	0.013674	-	-	-	-	-	-
Uracil	N.D.	N.D.	0.0109385	N.D.	N.D.	0.0111941	N.D.	N.D.	13.8667	N.D.	N.D.	14.1908
Uric acid	0.0033287	0.0179687	0.023648	N.D.	0.0102125	0.0234441	-	-	-	-	-	-
Uridine	0.138997	0.256769	0.249177	0.102658	0.213192	0.272441	131.184	242.337	235.171	96.8879	201.209	257.129
Urocanic acid	0.0485922	0.0560606	0.039989	0.0427959	0.0534824	0.042447	-	-	-	-	-	-
UTP	0.0351782	0.0515826	0.0522673	0.0170329	0.0232736	0.0382829	50.0814	73.4356	74.4104	24.2489	33.1334	54.5014
Val	27.374	9.5591	11.9126	13.9201	12.3068	21.4373	10095.5	3525.39	4393.37	5133.74	4538.75	7906.06
Xanthine	0.00282169	0.00770129	0.00722047	0.00609848	N.D.	0.0103566	-	-	-	-	-	-
Xylulose 5-phosphate	0.00428055	0.00309486	0.00349096	N.D.	0.00222549	0.003698	-	-	-	-	-	-
β-Ala	0.108397	0.18537	0.178694	0.146965	0.321809	0.391976	143.457	245.326	236.49	194.499	425.894	518.756
β-Hydroxyisovaleric acid 2-Hydroxyvaleric acid 2-Hydroxyisovaleric acid	N.D.	0.00917769	N.D.	0.00508901	0.0130872	0.00897769	-	-	-	-	-	-
γ-Butyrobetaine	0.127819	0.117848	0.0908379	0.149121	0.149588	0.115441	-	-	-	-	-	-
γ-Glu-Ala	N.D.	0.00504974	0.00624427	N.D.	0.00687617	0.0143649	-	-	-	-	-	-
γ-Glu-Asn	N.D.	0.00471603	0.00492042	N.D.	0.00473998	0.0139418	-	-	-	-	-	-
γ-Glu-Asp	N.D.	0.00702403	0.013013	0.00745512	0.00806813	0.0157551	-	-	-	-	-	-
γ-Glu-Cys	N.D.	N.D.	0.0099819	N.D.	N.D.	N.D.	-	-	-	-	-	-
γ-Glu-Gly	0.00337403	N.D.	0.00468485	N.D.	0.00359989	0.00472677	-	-	-	-	-	-
γ-Glu-His	0.00867403	0.00915012	0.0102097	0.0101077	0.0113083	0.0134829	-	-	-	-	-	-
γ-Glu-Ile γ-Glu-Leu	0.148463	0.423564	0.605042	0.101416	0.266519	0.68935	-	-	-	-	-	-
γ-Glu-Lys_divalent	N.D.	0.00194602	0.00212985	N.D.	0.00347116	0.00449645	-	-	-	-	-	-
γ-Glu-Met	N.D.	0.00890732	0.0119448	N.D.	0.0036984	0.0133841	-	-	-	-	-	-
γ-Glu-Ornitine H-Asp(Lys-OH)-OH	0.00730921	0.00907874	0.00934698	N.D.	0.00584758	0.00871766	-	-	-	-	-	-
γ-Glu-Phe	0.0132739	0.0645477	0.0941062	0.0109743	0.0521847	0.116982	-	-	-	-	-	-
γ-Glu-Tyr	0.00672534	N.D.	0.00571795	N.D.	N.D.	0.00492032	-	-	-	-	-	-
γ-Glu-Val	N.D.	0.23066	0.275086	N.D.	0.184471	0.345719	-	-	-	-	-	-
2-Ethylhexanoic acid	N.D.	N.D.	N.D.	N.D.	0.0292577	N.D.	-	-	-	-	-	-
Benzoic acid	N.D.	N.D.	N.D.	N.D.	N.D.	0.0197123	-	-	-	-	-	-
Capryloylglycine	N.D.	N.D.	N.D.	N.D.	0.00378616	N.D.	-	-	-	-	-	-
Carnosine	N.D.	N.D.	N.D.	N.D.	N.D.	0.0140941	N.D.	N.D.	N.D.	N.D.	N.D.	9.83053
Deoxyxylulose 5-phosphate	N.D.	N.D.	N.D.	N.D.	0.00305436	0.00404098	-	-	-	-	-	-
Dihydroorotic acid	N.D.	N.D.	N.D.	N.D.	N.D.	0.00210576	-	-	-	-	-	-
GABA	N.D.	N.D.	N.D.	N.D.	N.D.	0.0671647	N.D.	N.D.	N.D.	N.D.	N.D.	49.8908
Homocysteinesulfinic acid	N.D.	N.D.	N.D.	N.D.	0.00241663	N.D.	-	-	-	-	-	-
Isovaleric acid DL-2-Methylbutyric Acid Valeric acid	N.D.	N.D.	N.D.	N.D.	0.0366698	N.D.	-	-	-	-	-	-
N-Formylaspartic acid	N.D.	N.D.	N.D.	0.00457751	N.D.	0.00442079	-	-	-	-	-	-
Quinic acid	N.D.	N.D.	N.D.	0.0364063	N.D.	N.D.	-	-	-	-	-	-
S-Lactoylglutathione	N.D.	N.D.	N.D.	N.D.	N.D.	0.00565817	-	-	-	-	-	-
Synephrine	N.D.	N.D.	N.D.	N.D.	0.00396503	N.D.	-	-	-	-	-	-
Tartaric acid	N.D.	N.D.	N.D.	N.D.	N.D.	0.00615617	-	-	-	-	-	-
Tridecanoic acid	N.D.	N.D.	N.D.	0.0153718	0.0172334	0.0148684	-	-	-	-	-	-
γ-Glu-Glu	N.D.	N.D.	N.D.	N.D.	N.D.	0.02673	-	-	-	-	-	-

## Sheet: Table S2
Table S2. List of lipid-soluble compounds detected in this study. The table presents their relative abundances on days 3, 7, and 9. In the metabolome analysis, two peaks were annotated for piperine, and since it was unclear which was the isomer, they were named piperine-1 and piperine-2.
Compounds	Relative abundance
	NL			HL
	Day 3	Day 7	Day 9	Day 3	Day 7	Day 9
1,2-Dipalmitoyl-glycero-3-phosphoethanolamine	0.213276	N.D.	0.0657455	N.D.	N.D.	0.0672447
1,2-Dipalmitoyl-glycero-3-phosphoglycerol-1	0.0840412	0.085786	0.0651449	0.111106	0.119809	0.426238
1,2-Dipalmitoyl-glycero-3-phosphoglycerol-2	3.74049	1.51123	1.82778	2.29188	1.55353	1.06458
1,2-Dipalmitoyl-glycero-3-phosphoglycerol-3	0.18417	1.48591	1.50194	0.224838	2.11796	1.66751
1-Deoxymethylsphinganine	0.0223014	0.0384211	0.0381227	0.0304807	0.031281	0.0310286
1-Deoxymethylsphingosine	0.0111202	0.0367489	0.0389328	0.00957142	0.0325609	0.0494961
1-Deoxysphinganine	0.615541	1.42776	8.07353	0.533737	1.40133	1.57225
1-Myristoyl-glycero-3-phosphocholine	0.889117	0.0122806	N.D.	0.392798	0.0144669	0.138425
1-Oleoyl-glycero-3-phosphocholine	15.6135	0.371329	0.0868583	12.3404	0.424126	2.09017
1-Palmitoyl-glycero-3-phosphocholine	2.47223	0.16124	0.125576	1.52523	0.225373	4.75053
1-Palmitoyl-glycero-3-phosphoethanolamine	0.0405353	N.D.	N.D.	N.D.	N.D.	0.278338
1-Stearoyl-glycero-3-phosphocholine	0.329516	N.D.	0.32594	0.142368	0.0407802	0.411155
13,14-Dihydro-15-keto-prostaglandin A2	0.0734974	0.0518585	N.D.	N.D.	N.D.	N.D.
15(S)-HETE	0.00256205	0.00659034	0.00246611	0.000438521	0.00866531	0.00190961
15(S)-HPETE 5-HEPE	0.00127637	0.00199992	0.00146788	N.D.	0.00194718	0.000588355
15-Deoxy-Δ12,14-prostaglandin D2-1	0.0543125	0.0566862	0.0779151	0.0571172	0.0458813	0.0472594
15-Deoxy-Δ12,14-prostaglandin D2-2	0.170912	0.11989	0.0751295	0.033725	0.0864133	0.0653369
15-Deoxy-Δ12,14-prostaglandin J2	0.081323	0.0773287	0.0959208	0.0556708	0.0791116	0.0944792
2-Arachidonoylglycerol-1	N.D.	0.0603485	0.0069776	N.D.	0.0912066	0.0265849
2-Arachidonoylglycerol-2	0.0125451	0.0541797	0.0157765	0.0071583	0.0760088	0.017111
2-Hydroxyhexadecanoic acid	0.0338205	0.0231845	0.0267301	0.0273691	0.0235685	0.0271385
2-Hydroxyoctadecanoic acid	0.021471	0.00991316	0.0135904	0.0109455	0.0102145	0.0150766
2-Hydroxytetradecanoic acid	0.0104995	0.0115982	0.00755363	0.012922	0.0107161	0.00940278
3-Hydroxydodecanoic acid	0.00357378	0.00739391	0.00171378	0.00956154	0.00294657	0.00252384
3-Hydroxyhexadecanoic acid	0.00871884	0.0129879	0.00633561	0.0176612	0.0085148	0.0110484
3-Hydroxytetradecanoic acid	0.0034894	0.00638306	0.00221838	0.00950483	0.00330749	0.00326261
6-Keto-prostaglandin E1	0.441486	0.246994	0.184112	0.158288	0.0898775	0.0869156
7α-Hydroxycholesterol	0.0225745	0.0430467	0.274202	0.087226	0.0514321	0.0810395
9(S)-HODE	N.D.	0.00186326	0.083433	0.00178636	0.00336165	0.00213775
Acylcarnitine(18:0)	N.D.	N.D.	0.189297	N.D.	N.D.	N.D.
AEA(20:3)	0.137674	0.103019	0.0536375	0.208448	0.143901	0.118276
AEA(22:4)-1	0.0794639	0.0412216	0.0225866	0.0871371	0.0647641	0.0525891
AEA(22:4)-2	0.115623	0.0663378	0.0597385	0.0997291	0.0758352	0.0658774
Arachidic acid	0.000669801	N.D.	0.000890673	N.D.	N.D.	0.000402741
Arachidonic acid	0.00214663	0.00962745	0.00382841	N.D.	0.00948729	0.00245017
Astaxanthin	177.735	264.979	205.178	74.6005	125.145	155.993
Behenic acid	0.000263379	0.000551088	0.000992314	N.D.	0.000548071	0.000938781
Cholestenone	N.D.	N.D.	0.635806	N.D.	N.D.	N.D.
Cholesterol sulfate	7.0315	8.49511	6.80868	6.51316	10.8291	9.64974
Cholesterol Lathosterol	0.005443	0.0104887	0.011698	0.00335449	0.00983186	0.0122752
Chrysoeriol	0.0971992	0.0979909	0.0813423	0.161058	0.0900273	0.102443
cis-5,8,11,14,17-Eicosapentaenoic acid	0.0195995	0.0694028	0.0562257	0.00667559	0.0853257	0.0302166
Cycloartenol Lanosterol	N.D.	N.D.	0.07273	N.D.	N.D.	N.D.
Cycloartenyl ferulate	0.0283023	0.023764	0.0291979	0.0411322	0.0523175	0.045745
Decanoic acid	0.00834763	0.00904955	0.00534489	0.00825498	0.00833348	0.00749029
Fatty acid(12:0)	0.019324	0.0284753	0.0127435	0.027249	0.0184652	0.0167831
Fatty acid(13:0)	0.000636963	0.00187576	0.000665109	0.00184165	0.000651481	0.000520132
Fatty acid(16:2)	0.001353	0.0028567	0.00327012	0.000827993	0.00829885	0.00227591
Fatty acid(22:3)	0.00582671	0.00202303	0.00380454	0.00182451	0.00472734	0.00158018
Fucoxanthin	2520.1	2306.88	2027.03	983.895	1092.16	1024.74
Glucosylceramide(d18:1/24:1)-1	1.70971	2.90166	2.29736	1.83384	3.28921	3.61286
Glucosylceramide(d18:1/24:1)-2	0.142047	0.493867	0.926709	0.189904	0.768554	16.6383
Glycocholic acid	0.000311954	N.D.	N.D.	N.D.	N.D.	N.D.
Lignoceric acid	0.000935159	0.00204441	0.00263347	0.00062143	0.0021006	0.00205374
Linoleic acid	0.000798553	0.000748804	0.00863275	0.000293195	0.000830507	0.00147904
Linolenic acid γ-Linolenic acid	N.D.	0.000625902	0.00042871	N.D.	0.00222003	N.D.
LPE(18:1)	0.0276221	0.00997515	N.D.	0.0120955	0.00826339	0.05514
LPG(16:0)	0.17284	0.0312321	0.00826663	0.0722835	0.022305	0.0116564
LPG(18:1)	0.00372706	N.D.	N.D.	0.00131263	N.D.	0.00157117
Myristic acid	0.0234472	0.0481305	0.0362894	0.0318185	0.0533761	0.0304855
N-Acetylsphingosine Linoleyl ethanolamide	N.D.	N.D.	0.130666	N.D.	N.D.	4.46638
N-Oleoylglycine	N.D.	N.D.	0.0525876	N.D.	N.D.	N.D.
Nobiletin	N.D.	N.D.	0.00633441	0.053689	N.D.	N.D.
Oleic acid	0.00667321	0.00971164	0.0165427	0.0136805	0.00566704	0.00705006
Oleoyl ethanolamide	0.536264	0.410218	0.315725	0.35569	0.312705	0.75534
Palmitoleic acid	0.0173257	0.0649831	0.0750813	0.00886334	0.0688058	0.0299883
Palmitoylcarnitine	0.0298956	0.0285721	0.0424713	0.0279054	0.0447387	0.017254
Palmitoylcholine	N.D.	N.D.	0.0671869	N.D.	N.D.	N.D.
Piperine-1	N.D.	N.D.	0.0289008	N.D.	N.D.	0.745112
Prostaglandin D2 11β-Prostaglandin E2 13,14-Dihydro-15-keto-prostaglandin E2 15-Keto-prostaglandin F2α Prostaglandin E2	N.D.	0.0396345	0.0389448	N.D.	0.087949	N.D.
Prostaglandin J2 Prostaglandin A2	0.125538	0.100313	0.087863	0.106792	0.0788801	0.0880696
Riboflavin	0.00928728	0.0548848	0.212218	0.0106559	0.020276	0.302723
Sphinganine	1.32246	2.96629	2.59909	1.39076	2.85059	3.17176
Sphinganine(d20:0)	0.0618022	0.0970421	0.133551	0.104615	0.124551	0.110997
Sphingomyelin(d18:1/16:0)	0.0395534	0.0334773	0.0523807	0.0513748	0.0723487	0.0741144
Sphingosine	0.557473	1.38324	1.54213	0.646656	1.28683	1.80972
Stearidonic acid	N.D.	0.000356888	0.000181107	N.D.	0.000336086	N.D.
Taurochenodeoxycholic acid	N.D.	N.D.	0.000850742	N.D.	N.D.	N.D.
Tetradecanedioic acid	0.0374668	0.0340021	0.0227818	0.0263075	0.0487679	0.0342943
Trilaurin	22.1396	25.0681	20.1606	21.4299	26.0414	30.6009
Tropic acid	N.D.	0.00241045	N.D.	0.00263144	N.D.	N.D.
α-Tocopherol	87.8513	197.636	177.881	90.2569	202.221	187.962
β-Cryptoxanthin	0.335634	1.31192	0.686968	0.524987	5.53847	4.03892
γ-Tocopherol	0.851957	1.80062	1.19612	0.53337	1.0916	0.855438
Piperine-2	N.D.	N.D.	N.D.	N.D.	N.D.	0.269679

## Sheet: Table S3
Table S3. Factor loadings of water-soluble compounds on PC1 and PC2 in principal component analysis (PCA).
Compound name	Factor loadings (correlation coefficients)
	PC1	PC2
Lactic acid	-0.263351	-0.0444454
Isovaleric acid DL-2-Methylbutyric Acid Valeric acid	-0.0676965	0.245713
Glyceric acid	0.159216	-0.655174
Hexanoic acid 4-Methylpentanoic acid	0.00461	-0.716879
Succinic acid	0.954548	0.0451167
β-Hydroxyisovaleric acid 2-Hydroxyvaleric acid 2-Hydroxyisovaleric acid	0.119611	0.115327
Benzoic acid	0.477396	-0.431483
Isethionic acid	0.786514	0.0132212
5-Oxoproline	-0.251098	-0.685092
Malic acid	0.969513	-0.104138
Threonic acid	-0.774384	-0.408941
p-Toluic acid o-Toluic acid m-Toluic acid	-0.572237	-0.547036
o-Hydroxybenzoic acid	0.163471	0.197028
Ethanolamine phosphate	-0.291423	-0.544983
2-Ethylhexanoic acid	-0.0721335	0.275353
Octanoic acid	0.204375	0.00780214
2-Oxoglutaric acid	0.108741	0.590824
Tartaric acid	0.285181	0.00636863
2-Deoxyribonic acid	0.680188	0.121491
3-Phenylpropionic acid	-0.429769	-0.316599
Cysteinesulfinic acid	-0.412865	-0.496435
2,6-Dihydroxybenzoic acid	-0.531179	-0.158384
3-Sulfopropanediol	0.931489	-0.0521031
Dihydroorotic acid	0.285181	0.00636863
Pelargonic acid	-0.272292	-0.476501
N-Acetylvaline Isovalerylglycine N-Valerylglycine 2-Methylbutyrylglycine	-0.670262	-0.58544
N-Formylaspartic acid	0.2416	-0.242859
N-Acetylthreonine	-0.641243	-0.715858
Terephthalic acid	-0.078097	-0.591471
Arabinonic acid-2	-0.187485	-0.493498
Arabinonic acid-1	0.763855	0.246817
Homocysteinesulfinic acid	-0.0298661	0.127752
Phosphoenolpyruvic acid	0.185556	-0.459753
Uric acid	0.934114	0.088128
Cysteic acid	0.729871	-0.636514
Dihydroxyacetone phosphate	-0.62166	0.0286838
3,4-Dihydroxyphenylglycol	0.0536762	0.242291
Glycerol 3-phosphate	0.786804	-0.284874
Glycerol 2-phosphate	-0.290199	-0.367084
Decanoic acid	0.297314	-0.240409
cis-Aconitic acid	0.0702231	0.173837
Glucurone	0.0536762	0.242291
N-Carbamoylaspartic acid	0.429833	0.0186488
Allantoic acid	0.215906	0.134194
2-Isopropylmalic acid 3-Isopropylmalic acid	0.189514	-0.645042
Homocysteic acid	0.661364	0.396263
3-Phosphoglyceric acid	-0.373763	-0.763647
Undecanoic acid	-0.0780881	-0.496583
N-Acetylglutamic acid	0.652515	-0.198014
Isocitric acid	0.648977	0.139813
Citric acid	0.832118	-0.376343
Quinic acid	-0.298121	0.206728
Galacturonic acid Glucuronic acid	-0.220378	-0.236176
Gluconic acid	-0.303081	0.0585974
Lauric acid	-0.490748	-0.403714
Capryloylglycine	-0.0298661	0.127752
6,8-Thioctic acid	-0.100235	0.416484
p-Hydroxyphenylacetylglycine	0.263319	0.615062
Mucic acid	-0.849707	-0.442904
Deoxyxylulose 5-phosphate	0.559569	-0.296822
Tridecanoic acid	-0.0886798	0.136207
Pantothenic acid	0.0536762	0.242291
N-Acetyltyrosine	-0.132312	0.679783
Myristoleic acid	0.439772	-0.427892
Myristic acid	0.603826	-0.47724
Ribose 5-phosphate	0.574039	0.345784
Ribulose 5-phosphate	0.144049	-0.470197
Xylulose 5-phosphate	0.482271	-0.441164
3-Deoxy-D-manno-2-octulosonic acid	0.261542	0.193611
7-Amino-4-hydroxy-2-naphthalenesulfonic acid	-0.0940325	0.243974
Ascorbate 2-sulfate	0.84699	0.0904937
Ascorbate 2-phosphate	-0.287908	-0.67297
Glucose 6-phosphate	0.791631	-0.106614
myo-Inositol 2-phosphate	-0.0663147	-0.584877
Fructose 6-phosphate	0.887291	0.0584497
Glucose 1-phosphate	0.65445	-0.121688
myo-Inositol 3-phosphate myo-Inositol 1-phosphate	-0.243412	-0.601789
Sulfotyrosine	-0.0888765	-0.584446
6-Phosphogluconic acid	0.559524	0.0438939
Sedoheptulose 7-phosphate	0.179202	-0.186524
Retinoic acid	-0.216503	-0.0539356
N-Acetylglucosamine 1-phosphate	0.358212	-0.567144
N-Acetylglucosamine 6-phosphate	0.150459	0.310689
N-Acetylaspartylglutamic acid	-0.289595	0.355692
CMP	0.827399	-0.237966
UMP	-0.0459069	-0.709127
Fructose 1,6-diphosphate	-0.145607	-0.533219
AMP	0.877843	0.0082717
IMP	0.848049	-0.0963925
Prostaglandin E2	0.6525	-0.154841
Maltobionic acid	0.74001	0.128547
GMP	0.961261	0.0682609
NADPH_divalent	0.667787	0.212418
FAD_divalent	0.709146	0.354544
CDP	0.976079	-0.00176908
UDP	0.966805	-0.084849
Acetyl CoA_divalent	-0.103242	-0.723371
Adenosine 5'-phosphosulfate	0.938739	-0.0654175
ADP	0.953071	-0.191858
GDP	0.936657	0.0946362
FMN	0.497895	-0.304705
CTP	0.692918	0.0485824
UTP	0.602013	-0.207636
CDP-choline	-0.285655	-0.396967
ATP	0.55814	-0.257076
GTP	0.494376	-0.182683
ADP-ribose	-0.177859	-0.220366
dTDP-glucose	0.306329	0.0963487
UDP-galactose UDP-glucose	0.153842	0.546717
UDP-glucuronic acid	0.257888	0.529177
GDP-fucose ADP-glucose	0.699144	-0.109655
GDP-mannose GDP-glucose	0.736738	-0.500514
UDP-N-acetylglucosamine UDP-N-acetylgalactosamine	-0.345712	-0.808614
NAD+	-0.196707	-0.321201
NADH	0.176916	-0.378687
NADP+	0.724932	-0.1547
Gly	0.732823	-0.573918
Putrescine	0.527614	-0.246929
β-Ala	0.668623	-0.0625293
Ala	0.954483	-0.175956
GABA	0.590573	-0.381472
Choline	0.809333	0.296918
Ser	0.193967	-0.650459
Uracil	0.729865	-0.273705
Creatinine	0.279604	0.027773
Pro	-0.46162	-0.827204
Val	-0.199368	-0.909438
Betaine	-0.373337	-0.179685
Homoserine	-0.0496719	-0.60783
Thr	-0.540338	-0.707945
Betaine aldehyde_+H2O	0.888625	0.194559
Hydroxyproline	0.176541	-0.88355
Creatine	0.262852	0.0413202
Ile	0.067043	-0.871542
Leu	-0.384981	-0.85612
Asn	-0.336891	-0.626692
Ornithine	0.952987	-0.142545
Asp	0.142776	-0.841226
Adenine	0.118961	-0.629145
Hypoxanthine	0.692266	0.0881503
Spermidine	0.80589	-0.304394
Gln	0.0110797	-0.80165
Lys	0.674277	-0.5299
Glu	0.225387	-0.839573
Met	-0.327372	-0.90224
Guanine	0.298141	0.203888
His	0.531572	-0.487927
Phe	-0.394784	-0.852302
Arg	-0.857485	-0.313302
Citrulline	0.898262	-0.10984
Tyr	-0.736403	-0.475985
Spermine	0.417122	0.148893
Trp	-0.326594	-0.735084
Carnosine	0.285181	0.00636863
Thymidine	0.203389	0.146842
Cytidine	0.949175	0.060194
Uridine	0.936343	0.0223985
Adenosine	0.927291	-0.120623
Inosine	0.801643	-0.0784236
Guanosine	0.94011	-0.0711999
Glutathione (GSSG)_divalent	0.907634	-0.29942
Glutathione (GSH)	0.383343	0.295386
S-Adenosylmethionine	0.900405	-0.371003
1-Methyl-4-imidazoleacetic acid	-0.304254	0.0427299
1-Methyladenine	-0.763327	0.0588807
1-Methyladenosine	0.841939	-0.0373931
1-Methylhistidine 3-Methylhistidine	0.841333	0.170319
11-Aminoundecanoic acid	-0.443712	0.282916
2'-Deoxyadenosine 5'-Deoxyadenosine	0.875251	-0.193799
2'-Deoxycytidine	0.836501	-0.258637
2'-Deoxyguanosine	0.778247	-0.196234
2-Aminoadipic acid O-Acetylhomoserine	0.380126	0.0289308
2-Aminoisobutyric acid 2-Aminobutyric acid	0.594121	-0.53436
3-Methoxytyrosine 3-(3,4-Dihydroxyphenyl)-2-methylalanine	-0.25826	-0.218012
3-Methylcytidine 2'-O-Methylcytidine	0.36022	0.0906374
4-Guanidinobutyric acid	0.616303	-0.487355
4-Hydroxyphenethyl alcohol_-H2O	0.0426732	-0.037417
5'-Deoxy-5'-methylthioadenosine	0.459037	-0.670286
5-Amino-3,4-dihydro-2H-pyrrole-2-carboxylic acid	0.928465	-0.0092553
5-Amino-4-oxovaleric acid	0.617252	-0.534414
5-Hydroxylysine	0.703719	-0.175274
7-Methylguanine	0.454522	-0.175055
ADMA	0.919663	0.130261
Ala-Ala	0.266497	0.113809
Ala-Hyp	0.11973	-0.193486
Allantoin	-0.763618	-0.162845
Arabinosylhypoxanthine	-0.291423	-0.544983
Arg-Glu	-0.297858	-0.465923
Argininosuccinic acid	0.947142	0.0373355
Butyrylcarnitine	0.773136	-0.172343
Cystathionine	-0.506716	-0.77386
Cysteine glutathione disulfide	0.332646	-0.825386
Cystine	-0.334975	-0.697782
Diisopropanolamine	0.285798	0.53228
Glu-Glu	0.0685897	-0.864803
Gly-Asp	0.471213	-0.853023
Gly-Gly	0.766311	-0.467836
Gly-Gly-Gly	0.200017	0.218909
Gly-Leu	0.268669	-0.00595622
H-Asp(Gly-OH)-OH	0.950616	-0.174311
His-Glu	-0.492483	-0.124996
Homocitrulline	0.878557	0.282193
Imidazole-4-methanol	0.788798	-0.0159745
Isatin	0.783418	-0.131072
Isonicotinamide Nicotinamide	-0.638773	-0.551119
Methionine sulfoxide	0.270425	-0.168415
N-Acetylgalactosamine N-Acetylglucosamine N-Acetylmannosamine	-0.233225	-0.101806
N-Acetylornithine	0.672595	-0.474388
N-Acetylserine	0.314165	-0.53638
N-Methyltryptamine	0.53748	0.170812
N1,N8-Diacetylspermidine	0.8496	-0.216845
N1-Acetylspermidine	0.922621	-0.121043
N5-Ethylglutamine	-0.231164	-0.729365
N6-Acetyllysine	0.0210688	-0.0898391
N6-Formyllysine	-0.088773	0.413962
N6-Methyl-2'-deoxyadenosine	0.0911939	0.41232
N6-Methyllysine	0.859617	0.171759
NMN	0.92577	-0.194168
Nα-Succinylarginine	-0.362193	0.395818
Nω-Methylarginine	-0.37324	0.339184
O-Acetylcarnitine	0.960268	0.00282784
Ophthalmic acid	0.664757	-0.116054
Penicillamine	0.146755	0.20338
Phosphorylcholine	-0.663613	-0.698167
Pipecolic acid	-0.800701	-0.423814
Pterin	0.384474	0.134504
Pyridoxamine	0.902621	0.0646089
Pyridoxamine 5'-phosphate	0.847173	0.153027
Pyroglutamine	-0.10318	-0.465512
Ribavirin	-0.0125208	-0.0876052
S-Adenosylhomocysteine	0.820621	-0.0932449
S-Lactoylglutathione	0.285181	0.00636863
S-Methylcysteine	0.176378	-0.490958
S-Methylglutathione	0.72345	0.118946
SDMA	0.97359	0.0826917
Ser-Glu	0.86379	-0.413977
Succinyladenosine	0.726514	-0.366393
Synephrine	-0.0352593	0.247421
Thiamine	0.863769	0.334802
Thiaproline	0.507432	-0.41969
Thr-Asp	0.408228	-0.309613
Triethanolamine	0.479527	0.439413
Tyr-Arg_divalent	0.304396	-0.197421
Tyr-Glu	0.685135	-0.0769095
Tyrosine methyl ester	-0.119152	0.141775
Urocanic acid	-0.11763	0.0126413
Xanthine	0.501986	-0.0701474
γ-Glu-Ala	0.728306	-0.171295
γ-Glu-Asn	0.787529	-0.280919
γ-Glu-Asp	0.740856	-0.101011
γ-Glu-Cys	0.203389	0.146842
γ-Glu-Glu	0.624752	-0.451578
γ-Glu-Gly	0.68391	-0.2372
γ-Glu-His	0.357654	-0.0678804
γ-Glu-Ile γ-Glu-Leu	0.979103	-0.0674463
γ-Glu-Lys_divalent	0.488444	-0.180108
γ-Glu-Met	0.841615	-0.163983
γ-Glu-Ornitine H-Asp(Lys-OH)-OH	0.642188	-0.345034
γ-Glu-Phe	0.981939	-0.0193567
γ-Glu-Tyr	0.430591	-0.419308
γ-Glu-Val	0.984181	0.0940312
1,3-Diaminopropane	0.865609	-0.00799785
1-Methyl-2-pyrrolidone	0.0618997	0.0793747
2-Amino-2-methyl-1-propanol	0.404478	0.250599
2-Methylcholine	0.964179	-0.0223922
3-Amino-2-piperidone	0.241675	-0.0822764
4-Methyl-5-thiazoleethanol	0.233967	-0.0862267
4-Oxopyrrolidine-2-carboxylic acid	0.300283	-0.829472
Acetylcholine	0.940942	0.199627
Acetylpyrazine	-0.0555021	0.584093
Carnitine	0.954652	0.157831
Crotonic acid betaine	0.964463	0.179193
Cyclohexylamine	-0.574214	-0.703826
Diethanolamine	-0.215984	0.222045
Dihydrouracil	-0.381574	-0.357559
Ethanolamine	-0.0462606	-0.205164
Ethylacetimidate	0.810581	0.236267
Glycerol	-0.563697	-0.094248
Glycerophosphocholine	-0.706549	-0.623227
Glycerophosphorylethanolamine	-0.723681	-0.60462
Isopropanolamine	0.869249	0.00445393
Mevalolactone	0.281556	-0.626089
Morpholine	0.375721	0.531914
N-Acetylputrescine	0.870736	-0.00638905
N-Lactoylethanolamine	0.175237	-0.231558
N-Methylputrescine Cadaverine	0.929997	-0.164686
N6,N6,N6-Trimethyllysine	0.97987	0.0165844
N6,N6-Dimethyllysine	0.877108	0.0237081
N8-Acetylspermidine	0.828257	-0.13932
Norspermidine	-0.156629	-0.769993
Phloroglucinol	0.908017	-0.0840465
Piperidine	-0.0200716	-0.758369
Propionylcarnitine	0.846986	-0.0846041
Tropine	-0.0570331	0.424629
γ-Butyrobetaine	-0.62623	0.0258193

## Sheet: Table S4
Table S3. Factor loadings of lipid-soluble compounds on PC1 and PC2 in principal component analysis (PCA).
Compound name	Factor loadings (correlation coefficients)
	PC1	PC2
Tetradecanedioic acid	0.293764	0.653503
Decanoic acid	-0.253045	0.520738
2-Arachidonoylglycerol-2	0.686648	0.486096
15(S)-HETE	0.643452	0.451747
Arachidonic acid	0.732314	0.421356
Myristic acid	0.613586	0.416
Stearidonic acid	0.638093	0.411752
Linolenic acid γ-Linolenic acid	0.628372	0.406299
15-Deoxy-Δ12,14-prostaglandin D2-2	0.213905	0.383964
Prostaglandin D2 11β-Prostaglandin E2 13,14-Dihydro-15-keto-prostaglandin E2 15-Keto-prostaglandin F2α Prostaglandin E2	0.605382	0.373359
Fatty acid(22:3)	-0.116716	0.371916
2-Hydroxytetradecanoic acid	-0.470686	0.361714
cis-5,8,11,14,17-Eicosapentaenoic acid	0.820256	0.350388
Cholesterol sulfate	0.687506	0.349887
Fatty acid(16:2)	0.765786	0.337605
AEA(20:3)	-0.374473	0.333717
Glucosylceramide(d18:1/24:1)-1	0.701224	0.318228
15-Deoxy-Δ12,14-prostaglandin D2-1	0.0929966	0.310724
15(S)-HPETE 5-HEPE	0.612252	0.308574
2-Arachidonoylglycerol-1	0.52154	0.294251
β-Cryptoxanthin	0.640876	0.267081
13,14-Dihydro-15-keto-prostaglandin A2	-0.110112	0.264432
γ-Tocopherol	0.60008	0.241628
AEA(22:4)-1	-0.441338	0.241538
Fatty acid(12:0)	-0.388379	0.231234
1,2-Dipalmitoyl-glycero-3-phosphoglycerol-2	-0.675502	0.227521
LPG(16:0)	-0.695068	0.200622
AEA(22:4)-2	-0.261042	0.199629
Chrysoeriol	-0.48135	0.196058
α-Tocopherol	0.918185	0.183045
Palmitoleic acid	0.83812	0.17809
Prostaglandin J2 Prostaglandin A2	-0.544331	0.156998
1-Deoxymethylsphinganine	0.578181	0.156842
Fatty acid(13:0)	-0.334571	0.136692
1-Oleoyl-glycero-3-phosphocholine	-0.843906	0.132623
6-Keto-prostaglandin E1	-0.511315	0.130252
LPG(18:1)	-0.623312	0.127953
3-Hydroxydodecanoic acid	-0.458792	0.126231
Astaxanthin	0.396631	0.117703
1-Myristoyl-glycero-3-phosphocholine	-0.819612	0.102189
1,2-Dipalmitoyl-glycero-3-phosphoglycerol-3	0.933929	0.0922089
Trilaurin	0.286065	0.0915977
3-Hydroxytetradecanoic acid	-0.480927	0.0861397
Sphinganine	0.89562	0.0656958
Fucoxanthin	-0.123274	0.0635127
Tropic acid	-0.304651	0.0293137
3-Hydroxyhexadecanoic acid	-0.40964	0.0241459
Glycocholic acid	-0.319127	0.0139603
15-Deoxy-Δ12,14-prostaglandin J2	0.373271	-0.00757752
Cholesterol Lathosterol	0.842757	-0.0104588
LPE(18:1)	-0.379094	-0.0125207
Sphingomyelin(d18:1/16:0)	0.295921	-0.0178084
1,2-Dipalmitoyl-glycero-3-phosphoethanolamine	-0.270799	-0.0549541
1-Deoxymethylsphingosine	0.818813	-0.101872
Sphingosine	0.830528	-0.107667
Nobiletin	-0.310223	-0.156562
1-Palmitoyl-glycero-3-phosphocholine	-0.186868	-0.197136
Cycloartenyl ferulate	0.118086	-0.20449
1,2-Dipalmitoyl-glycero-3-phosphoglycerol-1	0.0602811	-0.213169
2-Hydroxyoctadecanoic acid	-0.201809	-0.221046
Piperine-2	0.0624214	-0.222409
1-Palmitoyl-glycero-3-phosphoethanolamine	0.0150421	-0.23173
Glucosylceramide(d18:1/24:1)-2	0.09548	-0.233161
Oleoyl ethanolamide	-0.0902101	-0.240866
N-Acetylsphingosine Linoleyl ethanolamide	0.0677103	-0.249029
Piperine-1	0.0694236	-0.25767
Riboflavin	0.40981	-0.349582
2-Hydroxyhexadecanoic acid	-0.299586	-0.393333
Sphinganine(d20:0)	0.462714	-0.446199
Palmitoylcarnitine	0.36739	-0.468186
Lignoceric acid	0.81009	-0.470153
1-Stearoyl-glycero-3-phosphocholine	-0.53455	-0.47408
Arachidic acid	0.0592661	-0.76931
Behenic acid	0.524574	-0.772966
Oleic acid	-0.0871355	-0.815812
1-Deoxysphinganine	0.268711	-0.885851
7α-Hydroxycholesterol	0.18061	-0.888079
9(S)-HODE	0.212462	-0.890156
Taurochenodeoxycholic acid	0.177789	-0.898899
N-Oleoylglycine	0.177789	-0.898899
Palmitoylcholine	0.177789	-0.898899
Cholestenone	0.177789	-0.898899
Cycloartenol Lanosterol	0.177789	-0.898899
Acylcarnitine(18:0)	0.177789	-0.898899
Linoleic acid	0.225272	-0.899582

## Sheet: Table S5
Table S5. List of HL-specific compounds. The table shows the comparison of relative and absolute abundances in the day 9 samples, along with their statistical significance. The underlined compounds were detected only in the day 9 samples.
Type of compounds	Compounds	Relative abundance			Absolute abundances (pmol/108 cells)
		NL	HL	p-value	NL	HL	p-value
Water-soluble	2,6-Dihydroxybenzoic acid	N.D.	0.0010605	-	-	-	-
	3-Deoxy-D-manno-2-octulosonic acid	N.D.	0.00192477	-	-	-	-
	4-Methyl-5-thiazoleethanol	N.D.	0.00317884	-	-	-	-
	6,8-Thioctic acid	N.D.	0.00820822	-	-	-	-
	Benzoic acid	N.D.	0.0197123	-	-	-	-
	Carnosine	N.D.	0.0140941	-	N.D.	9.83053	-
	Creatine	N.D.	0.0914667	-	N.D.	36.2661	-
	Creatinine	N.D.	0.0474641	-	N.D.	23.8169	-
	Deoxyxylulose 5-phosphate	N.D.	0.00404098	-	-	-	-
	Dihydroorotic acid	N.D.	0.00210576	-	-	-	-
	GABA	N.D.	0.0671647	-	N.D.	49.8908	-
	Hexanoic acid 4-Methylpentanoic acid	N.D.	0.0463696	-	-	-	-
	N-Formylaspartic acid	N.D.	0.00442079	-	-	-	-
	N-Lactoylethanolamine	N.D.	0.0749658	-	-	-	-
	N6-Formyllysine	N.D.	0.00802421	-	-	-	-
	S-Lactoylglutathione	N.D.	0.00565817	-	-	-	-
	S-Methylcysteine	N.D.	0.00320578	-	-	-	-
	Tartaric acid	N.D.	0.00615617	-	-	-	-
	Tridecanoic acid	N.D.	0.0148684	-	-	-	-
	Tyr-Arg_divalent	N.D.	0.0047917	-	-	-	-
	β-Hydroxyisovaleric acid 2-Hydroxyvaleric acid 2-Hydroxyisovaleric acid	N.D.	0.00897769	-	-	-	-
	γ-Glu-Glu	N.D.	0.02673	-	-	-	-
	1-Methyladenosine	0.0223127	0.0252154	0.030256	-	-	-
	2-Aminoisobutyric acid 2-Aminobutyric acid	0.593175	1.7395	0.0035968	-	-	-
	Adenosine	1.49482	2.0649	0.018347	503.194	695.1	0.018347
	Ala-Ala	0.0290875	0.051619	0.012762	-	-	-
	Allantoin	0.148599	0.215287	0.023945	-	-	-
	Ascorbate 2-sulfate	0.0916072	0.138081	0.00093269	-	-	-
	Asp	24.9928	32.9719	0.0074223	19349.8	25527.4	0.0074223
	Butyrylcarnitine	0.153932	0.308376	0.042576	-	-	-
	Citric acid	3.87786	6.1864	0.0096217	7293.04	11634.7	0.0096217
	Citrulline	0.135651	0.182664	0.047068	63.907	86.0552	0.047068
	Cysteine glutathione disulfide	0.38366	0.535353	0.0046369	-	-	-
	Decanoic acid	0.0705701	0.106076	0.040369	-	-	-
	Galacturonic acid Glucuronic acid	0.010844	0.0187123	0.016844	-	-	-
	Gln	27.3317	38.6514	0.039759	17043.8	24102.7	0.039759
	Glu-Glu	0.0898483	0.103938	0.03422	-	-	-
	Gluconic acid	1.17467	1.85231	0.0063602	3018.71	4760.14	0.0063602
	Glutathione (GSSG)_divalent	16.9035	21.2507	0.045599	3478.37	4372.93	0.045599
	Gly-Leu	0.0845281	0.12901	0.0066478	-	-	-
	Glyceric acid	0.034224	0.0489197	0.031334	-	-	-
	Ile	8.65301	11.9389	0.041121	2291.31	3161.42	0.041121
	Leu	10.2304	15.1166	0.014498	2453.67	3625.56	0.014498
	Malic acid	1.13456	1.64161	0.014843	2053.21	2970.83	0.014843
	Myristic acid	0.199931	0.89201	0.016079	-	-	-
	Myristoleic acid	0.00781647	0.0205123	0.016706	-	-	-
	N-Acetylputrescine	0.116618	0.193172	0.0043488	-	-	-
	N-Acetylthreonine	0.00829008	0.0191085	0.0045385	-	-	-
	N-Methylputrescine Cadaverine	0.0943771	0.174737	0.02389	-	-	-
	N1,N8-Diacetylspermidine	0.0218439	0.0466547	0.0090696	-	-	-
	N1-Acetylspermidine	0.176081	0.299363	0.0097197	-	-	-
	N5-Ethylglutamine	0.0357201	0.0553368	0.032056	-	-	-
	N8-Acetylspermidine	0.165741	0.303028	0.027666	-	-	-
	NAD+	0.578147	0.710562	0.0092607	1407.55	1729.93	0.0092607
	NMN	0.0625067	0.0955805	0.047475	-	-	-
	Nα-Succinylarginine	0.0138909	0.0210596	0.010993	-	-	-
	Ophthalmic acid	0.00875805	0.0416203	0.0017163	-	-	-
	p-Toluic acid o-Toluic acid m-Toluic acid	0.0123509	0.0187891	0.032959	-	-	-
	Phosphorylcholine	0.0886357	0.21589	0.027402	-	-	-
	Prostaglandin E2	0.00742458	0.0171439	0.047179	-	-	-
	Retinoic acid	0.00392136	0.0110336	0.037268	-	-	-
	Thr	4.47398	5.63247	0.047761	3106.62	3911.05	0.047761
	Trp	0.659773	0.928644	0.01791	241.853	340.413	0.047761
	Tyr	1.52413	2.40759	0.031887	706.016	1115.25	0.031887
	Val	11.9126	21.4373	0.0128	4393.37	7906.06	0.0128
	β-Ala	0.178694	0.391976	0.019681	236.49	518.756	0.019681
	γ-Glu-Asn	0.00492042	0.0139418	0.0093794	-	-	-
	γ-Glu-Val	0.275086	0.345719	0.016475	-	-	-
Lipid-soluble	1-Myristoyl-glycero-3-phosphocholine	N.D.	0.138425	-	-	-	-
	1-Palmitoyl-glycero-3-phosphoethanolamine	N.D.	0.278338	-	-	-	-
	LPE(18:1)	N.D.	0.05514	-	-	-	-
	LPG(18:1)	N.D.	0.00157117	-	-	-	-
	Piperine-2	N.D.	0.269679	-	-	-	-
	3-Hydroxydodecanoic acid	0.00171378	0.00252384	0.029582	-	-	-
	AEA(20:3)	0.0536375	0.118276	7.8936e-05	-	-	-
	Cholesterol sulfate	6.80868	9.64974	0.039471	-	-	-
	Fatty acid(12:0)	0.0127435	0.0167831	0.0046285	-	-	-
	Glucosylceramide(d18:1/24:1)-1	2.29736	3.61286	0.036338	-	-	-

## Sheet: Table S6
Table S6. List of NL-specific compounds. The table shows the comparison of relative and absolute abundances in the day 9 samples, along with their statistical significance. The underlined compounds were detected only in the day 9 samples.
Type of compounds	Compounds	Relative abundance			Absolute abundances (pmol/108 cells)
		NL	HL	p-value	NL	HL	p-value
Water-soluble	4-Hydroxyphenethyl alcohol_-H2O	0.0298522	N.D.	-	-	-	-
	7-Amino-4-hydroxy-2-naphthalenesulfonic acid	0.00238464	N.D.	-	-	-	-
	Guanine	0.00284684	N.D.	-	1.58768	N.D.	-
	N-Acetylglucosamine 6-phosphate	0.00266418	N.D.	-	-	-	-
	Nω-Methylarginine	0.002221	N.D.	-	-	-	-
	Pyroglutamine	0.00459743	N.D.	-	-	-	-
	Ribavirin	0.00240123	N.D.	-	-	-	-
	Thymidine	0.0047977	N.D.	-	4.80875	N.D.	-
	γ-Glu-Cys	0.0099819	N.D.	-	-	-	-
	2-Oxoglutaric acid	0.0532306	0.0116482	0.0070887	202.103	44.2251	0.0070887
	CTP	0.0125701	0.00653749	0.015338	26.0009	13.5226	0.015338
	GTP	0.0283313	0.0177871	0.02338	71.9472	45.1702	0.02338
	N-Methyltryptamine	0.0216628	0.00359445	0.024924	-	-	-
	N6-Methyllysine	0.516666	0.393181	0.036057	-	-	-
Lipid-soluble	Acylcarnitine(18:0)	0.189297	N.D.	-	-	-	-
	Cholestenone	0.635806	N.D.	-	-	-	-
	Cycloartenol Lanosterol	0.07273	N.D.	-	-	-	-
	Linolenic acid γ-Linolenic acid	0.00042871	N.D.	-	-	-	-
	N-Oleoylglycine	0.0525876	N.D.	-	-	-	-
	Nobiletin	0.00633441	N.D.	-	-	-	-
	Palmitoylcholine	0.0671869	N.D.	-	-	-	-
	Prostaglandin D2 11β-Prostaglandin E2 13,14-Dihydro-15-keto-prostaglandin E2 15-Keto-prostaglandin F2α Prostaglandin E2	0.0389448	N.D.	-	-	-	-
	Stearidonic acid	0.000181107	N.D.	-	-	-	-
	Taurochenodeoxycholic acid	0.000850742	N.D.	-	-	-	-
	6-Keto-prostaglandin E1	0.184112	0.0869156	0.0023454	-	-	-
	Fucoxanthin	2027.03	1024.74	0.0071086	-	-	-
	Palmitoleic acid	0.0750813	0.0299883	0.037698	-	-	-
